# Supplementary material for: BTR: a bioinformatics tool recommendation system
Source: Bioinformatics. 2024 Apr 25;40(5):btae275. doi: 10.1093/bioinformatics/btae275 (PMC11091741; doi:10.1093/bioinformatics/btae275)
Supplement: btae275_Supplementary_Data [file btae275_supplementary_data.zip]

Archive with 3 entries (3 files):
- supp-1.txt
- supp-3.csv
- supp-2.txt
