# Supplementary material for: BTR: a bioinformatics tool recommendation system
Source: Bioinformatics. 2024 Apr 25;40(5):btae275. doi: 10.1093/bioinformatics/btae275 (PMC11091741; doi:10.1093/bioinformatics/btae275)
Supplement: btae275_Supplementary_Data [file btae275_supplementary_data.zip › supp-1.txt]

1: ChatGPT properly followed instructions and gave a valid output format
2: ChatGPT did not follow instructions but output could be determined
3: ChatGPT did not follow instructions and output could not be determined
